# Supplementary material for: Renewable fatty acid ester production in Clostridium
Source: Nat Commun. 2021 Jul 16;12:4368. doi: 10.1038/s41467-021-24038-3 (PMC8285483; doi:10.1038/s41467-021-24038-3)
Supplement: Supplementary file 2 — Supplementary Dataset 1 [file 41467_2021_24038_MOESM2_ESM.xlsx]

## Sheet: Carbon Balance Analysis
		Carbon Balance Analysis for the Fermentation with Serum Bottles
Strains	FJ-1201					FJ-1202
Carbon source	Glucose		Hydrolysates			Glucose		Hydrolysates
	(g/L)	(mol)	(g/L)	(mol)		(g/L)	(mol)	(g/L)	(mol)		Molecular weight
Glucose utilization	78.5	2.61667	50.1	1.67		64.6	2.15333	46.2	1.54		180
Xylose utilization			22.6	0.753333				19.2	0.64		150
Other carbon*		0.12		0			0.12		0
Butanol (g/L)	4.36	0.235676	2.17	0.117297		8.2	0.443243	7.33	0.396216		74
Acetone (g/L)	0.39	0.0201724	0.59	0.0305172		1.13	0.0584483	1.14	0.0589655		58
Ethanol (g/L)	0.82	0.0356522	0.68	0.0295652		0.66	0.0286957	0.68	0.0295652		46
Isopropanol (g/L)	5.19	0.2595	2.94	0.147		5.42	0.271	4.75	0.2375		60
Acetate (g/L)	0.45	0.015	0.64	0.0213333		0.63	0.021	0.43	0.0143333		60
Butyrate (g/L)	0.26	0.0118182	0.09	0.00409091		0.11	0.005	0.12	0.00545455		88
Butyl acetate (g/L)	20.3	1.04855	17.8	0.919421		3.45	0.178202	3.62	0.186983		116.16
Butyl butyrate (g/L)	0.7	0.0388323	0.1	0.00554747		1.29	0.0715623	0.85	0.0471535		144.21
CO2**		0.965446		0.86695			0.827594		0.825489
Cell Dry Weight***	2.71838	0.120282	2.57754	0.11405		2.89946	0.128295	2.51718	0.11138
Total substrates		2.73667		2.42333			2.27333		2.18
Total products		2.75093		2.25577			2.03304		1.91304
Carbon recovery (%)		100.521		93.0856			89.4299		87.7541
		Carbon Balance Analysis for the Fermentation with Bioreactors
Strains	FJ-1201					FJ-1202
Carbon source	Glucose		Hydrolysates			Glucose		Hydrolysates
	(g/L)	(mol)	(g/L)	(mol)		(g/L)	(mol)	(g/L)	(mol)		Molecular weight
Glucose utilization	63.9	2.13	51.4	1.71333		80.9	2.69667	45.3	1.51		180
Xylose utilization			23.1	0.77				18.8	0.626667		150
Other carbon*		0.12		0			0.12		0
Butanol (g/L)	3.93	0.212432	2.02	0.109189		13.4	0.724324	6.94	0.375135		74
Acetone (g/L)	0.46	0.0237931	0	0		1	0.0517241	1.24	0.0641379		58
Ethanol (g/L)	0.71	0.0308696	0.51	0.0221739		0.67	0.0291304	0.6	0.026087		46
Isopropanol (g/L)	2.57	0.1285	5.97	0.2985		8.16	0.408	4.39	0.2195		60
Acetate (g/L)	1.18	0.0393333	1.37	0.0456667		1.2	0.04	1.63	0.0543333		60
Butyrate (g/L)	0.61	0.028046	0.1	0.0045977		0.37	0.0170115	0.17	0.00781609		87
Butyl acetate (g/L)	18	0.929752	16	0.826446		4.41	0.227789	6.23	0.321798		116.16
Butyl butyrate (g/L)	0.28	0.0155329	0.23	0.0127592		1.63	0.0904237	0.94	0.0521462		144.21
CO2**		0.760764		0.927278			1.05213		0.806768
Cell Dry Weight***	2.7385	0.121173	2.51718	0.11138		2.87934	0.127404	2.61778	0.115831
Total substrates		2.25		2.48333			2.81667		2.13667
Total products		2.2902		2.35799			2.76794		2.04355
Carbon recovery (%)		101.787		94.9526			98.27		95.6421
Notes:
*Including 2.2 g/L ammonium acetate (in the P2 medium, which is equivalent to 0.06 mol-C/L), 2 g/L yeast extract and 6 g/L Tryptone. “2 g/L Yeast extract + 6 g/L Tryptone” were estimated to contribute 0.06 mole-C/L in total.
**Based on the pathway, when 1 mole glucose is consumed, 2 mole CO2 (equivalent to 1/3 of the total carbon in glucose) is released during the step from pyruvate to acetyl-CoA, while when 1 mole xylose is consumed,
5/3 mole CO2 (equivalent to 1/3 of the total carbon in xylose) is released during the step from pyruvate to acetyl-CoA; In addition, when 1 mole acetone or 1 mole isopropanol is produced, 1 mole CO2 is released at the same time.
***Calculated based on a predetermined correlation: y = 0.2012x+0.0223; where y represents cell dry weight in g DW/L; x represents OD600 value; R2 is 0.998.
