# Supplementary material for: Renewable fatty acid ester production in Clostridium
Source: Nat Commun. 2021 Jul 16;12:4368. doi: 10.1038/s41467-021-24038-3 (PMC8285483; doi:10.1038/s41467-021-24038-3)
Supplement: Supplementary file 3 — Supplementary Dataset 2 [file 41467_2021_24038_MOESM3_ESM.xlsx]

## Sheet: Sheet2
Strains and plasmids	Relevant genotype and characteristics	Source
Strains
C. saccharoperbutylacetonicum N1-4 (HMT)	DSM 14923 (= ATCC 27021), wild-type strain	DSMZ
C. tyrobutyricum ∆cat1::adhE1	ATCC 25755, cat1::adhE1	4
C. tyrobutyricum ∆cat1::adhE2	ATCC 25755, cat1::adhE2	4
C. pasteurianum SD-1	ATCC 6013 with the deletion of cpaAI gene	Lab stock
Clostridium beijerinckii NCIMB 8052	Wild-type strain	40
C. saccharoperbutylacetonicum N1-4-C	ΔCsp_135p (with the endogenous plasmid Csp_135p eliminated)	41
C. saccharoperbutylacetonicum FJ-001	N1-4-C harboring pMTL82151	This study
C. saccharoperbutylacetonicum FJ-002	N1-4-C harboring pMTL-Pcat-vaat	This study
C. saccharoperbutylacetonicum FJ-003	N1-4-C harboring pMTL-Pcat-saat	This study
C. saccharoperbutylacetonicum FJ-004	N1-4-C harboring pMTL-Pcat-atf1	This study
C. saccharoperbutylacetonicum FJ-005	N1-4-C harboring pMTL-Pcat-eht1	This study
C. saccharoperbutylacetonicum FJ-006	N1-4-C harboring pMTL-Pcat-lipaseB	This study
C. saccharoperbutylacetonicum FJ-007	N1-4-C harboring pMTL-Pcat-atf1’	This study
C. saccharoperbutylacetonicum FJ-008	N1-4-C harboring pMTL-Pthl-atf1	This study
C. saccharoperbutylacetonicum FJ-100	N1-4-C, ∆Cspa_c47560	This study
C. saccharoperbutylacetonicum FJ-101	FJ-100 harboring pMTL-Pcat-atf1	This study
C. saccharoperbutylacetonicum FJ-200	FJ-100 with Pthl-sadh integrated at Cspa_c21540 site	This study
C. saccharoperbutylacetonicum FJ-201	FJ-200 harboring pMTL-Pcat-atf1	This study
C. saccharoperbutylacetonicum FJ-300	FJ-100 with Pthl-sadh-hydG integrated at Cspa_c21540 site	This study
C. saccharoperbutylacetonicum FJ-301	FJ-300 harboring pMTL-Pcat-atf1	This study
C. saccharoperbutylacetonicum FJ-302	FJ-300 harboring pMTL-Ppfl-atf1	This study
C. saccharoperbutylacetonicum FJ-303	FJ-300 harboring pMTL-Pald-atf1	This study
C. saccharoperbutylacetonicum FJ-304	FJ-300 harboring pMTL-Padh-atf1	This study
C. saccharoperbutylacetonicum FJ-305	FJ-300 harboring pMTL-Pbdh-atf1	This study
C. saccharoperbutylacetonicum FJ-306	FJ-300 harboring pMTL-Padh-A-atf1	This study
C. saccharoperbutylacetonicum FJ-307	FJ-300 harboring pMTL-Padh-A-atf1-MinD	This study
C. saccharoperbutylacetonicum FJ-308	FJ-300 harboring pMTL-Padh-atf1-MinD	This study
C. saccharoperbutylacetonicum FJ-309	FJ-300 harboring pMTL-Padh-A-atf1-B-nifJ	This study
C. saccharoperbutylacetonicum FJ-310	FJ-300 harboring pMTL-Padh-A-atf1-B-nifJ-B-bdhA	This study
C. saccharoperbutylacetonicum FJ-311	FJ-300 harboring pTJ1-Pcat-B-pduA* and pMTL-Padh-A-atf1	This study
C. saccharoperbutylacetonicum FJ-312	FJ-300 harboring pTJ1-Pcat-B-pduA*-A-nifJ and pMTL-Padh-A-atf1	This study
C. saccharoperbutylacetonicum FJ-313	FJ-300 harboring pTJ1-Pcat-B-pduA*-A-nifJ-A-bdhA and pMTL-Padh-A-atf1	This study
C. saccharoperbutylacetonicum FJ-400	FJ-300 derivative, ∆Cspa_c20890	This study
C. saccharoperbutylacetonicum FJ-401	FJ-400 harboring pMTL-Pcat-atf1	This study
C. saccharoperbutylacetonicum FJ-500	FJ-300 derivative, ∆Cspa_c50320	This study
C. saccharoperbutylacetonicum FJ-501	FJ-500 harboring pMTL-Pcat-atf1	This study
C. saccharoperbutylacetonicum FJ-1100	ΔP1234 derivative with the deletion of Cspa_c47560	This study
C. saccharoperbutylacetonicum FJ-1200	FJ-1100 derivative with the insertion of Pthl-sadh-hydG	This study
C. saccharoperbutylacetonicum FJ-1201	FJ-1200 harboring pMTL-Padh-atf1-MinD	This study
C. saccharoperbutylacetonicum FJ-1300	ΔP12345 derivative with the deletion of Cspa_c47560 and insertion of Pthl-sadh-hydG	This study
C. saccharoperbutylacetonicum FJ-1301	FJ-1300 harboring pMTL-Padh-atf1-MinD	This study
C. saccharoperbutylacetonicum FJ-1202	FJ-1200 harboring pMTL-Pthl-saat	This study
C. saccharoperbutylacetonicum FJ-1203	FJ-1200 harboring pMTL-Pcat-eht1	This study
C. saccharoperbutylacetonicum FJ-1204	FJ-1200 harboring pMTL-Pthl-saat-MinD	This study
C. saccharoperbutylacetonicum ΔP1	N1-4-C strain with the deletion of prophage TBP2 (P1); deleted region: 1111683 to 1144654.	This study
C. saccharoperbutylacetonicum ΔP2	N1-4-C strain with the deletion of putative prophage P2; deleted region: 2907661 to 2959985.	This study
C. saccharoperbutylacetonicum ΔP3	N1-4-C strain with the deletion of putative prophage P3; deleted region: 3944388 to 3986940.	This study
C. saccharoperbutylacetonicum ΔP4	N1-4-C strain with the deletion of putative phage P4; deleted region: 6380768 to 6416657.	This study
C. saccharoperbutylacetonicum ΔNP1	N1-4-C strain with the deletion of Cspa_c09880 (NP1) gene encoding an integrase of TBP2.	This study
C. saccharoperbutylacetonicum ΔNP2	N1-4-C strain with the deletion of Cspa_c26510 (NP2) gene encoding an integrase.	This study
C. saccharoperbutylacetonicum ΔNP3	N1-4-C strain with the deletion of Cspa_c36800 (NP3) gene encoding an integrase.	This study
C. saccharoperbutylacetonicum ΔNP4	N1-4-C strain with the deletion of Cspa_c57380 (NP4) gene encoding an integrase.	This study
C. saccharoperbutylacetonicum ΔNP1234	N1-4-C strain with the deletion of Cspa_c09880, Cspa_c26510, Cspa_c36800 and Cspa_c57380	This study
C. saccharoperbutylacetonicum ΔP123	N1-4-C strain with the deletion of putative prophages P1 (TBP2), P2 and P3	This study
C. saccharoperbutylacetonicum ΔP124	N1-4-C strain with the deletion of putative prophages P1 (TBP2), P2 and P4	This study
C. saccharoperbutylacetonicum ΔP134	N1-4-C strain with the deletion of putative prophages P1 (TBP2), P3 and P4	This study
C. saccharoperbutylacetonicum ΔP234	N1-4-C strain with the deletion of putative prophages P2, P3 and P4	This study
C. saccharoperbutylacetonicum ΔP1234	N1-4-C strain with the deletion of putative prophages P1 (TBP2), P2, P3 and P4	This study
C. saccharoperbutylacetonicum ΔP2345	N1-4-C strain with the deletion of putative prophages P2, P3, P4 and P5; deleted region for P5: 818080 to 861194.	This study
C. saccharoperbutylacetonicum ΔP1345	N1-4-C strain with the deletion of putative prophages P1 (TBP2), P3, P4 and P5	This study
C. saccharoperbutylacetonicum ΔP1245	N1-4-C strain with the deletion of putative prophages P1 (TBP2), P2, P4 and P5	This study
C. saccharoperbutylacetonicum ΔP1235	N1-4-C strain with the deletion of putative prophages P1 (TBP2), P2, P3 and P5	This study
C. saccharoperbutylacetonicum ΔP12345	N1-4-C strain with the deletion of putative prophages P1 (TBP2), P2, P3, P4 and P5	This study
C. pasteurianum J-1	SD-1 harboring pMTL82151	This study
C. pasteurianum J-2	SD-1 harboring pMTL-Pcat-vaat	This study
C. pasteurianum J-3	SD-1 harboring pMTL-Pcat-saat	This study
C. pasteurianum J-4	SD-1 harboring pMTL-Pcat-atf1	This study
C. pasteurianum J-5	SD-1 harboring pMTL-Pcat-eht1	This study
C. pasteurianum J-6	SD-1 harboring pMTL-Pcat-lipaseB	This study
Clostridium beijerinckii F-1	NCIMB 8052 harboring pTJ1	This study
Clostridium beijerinckii F-2	NCIMB 8052 harboring pTJ1-Pcat-vaat	This study
Clostridium beijerinckii F-3	NCIMB 8052 harboring pTJ1-Pcat-saat	This study
Clostridium beijerinckii F-4	NCIMB 8052 harboring pTJ1-Pcat-atf1	This study
Clostridium beijerinckii F-5	NCIMB 8052 harboring pTJ1-Pcat-eht1	This study
Clostridium beijerinckii F-6	NCIMB 8052 harboring pTJ1-Pcat-lipaseB	This study
C. tyrobutyricum JZ-1	∆cat1::adhE1 harboring pMTL82152	This study
C. tyrobutyricum JZ-2	∆cat1::adhE1 harboring pMTL-Pcat-vaat	This study
C. tyrobutyricum JZ-3	∆cat1::adhE1 harboring pMTL-Pcat-saat	This study
C. tyrobutyricum JZ-4	∆cat1::adhE1 harboring pMTL-Pcat-atf1	This study
C. tyrobutyricum JZ-5	∆cat1::adhE1 harboring pMTL-Pcat-eht1	This study
C. tyrobutyricum JZ-6	∆cat1::adhE1 harboring pMTL-Pcat-lipaseB	This study
C. tyrobutyricum JZ-7	∆cat1::adhE2 harboring pMTL82152	This study
C. tyrobutyricum JZ-8	∆cat1::adhE2 harboring pMTL-Pcat-vaat	This study
C. tyrobutyricum JZ-9	∆cat1::adhE2 harboring pMTL-Pcat-saat	This study
C. tyrobutyricum JZ-10	∆cat1::adhE2 harboring pMTL-Pcat-atf1	This stud
C. tyrobutyricum JZ-11	∆cat1::adhE2 harboring pMTL-Pcat-eht1	This study
C. tyrobutyricum JZ-12	∆cat1::adhE2 harboring pMTL-Pcat-lipaseB	This study
E. coli CA434	hsd20(rB-, mB-), recA13, rpsL20, leu, proA2, with IncPb conjugative plasmid R702	42
E. coli DH5α	F-, φ80dlacZΔM1, Δ(lacZYA-argF)U169, deoR, recA1, endA1, hsdR17(rk-, mk+), phoA, supE44, λ- thi-1, gyrA96, relA1	NEB
Plasmids
pYW34	CAK ori, Ampr, Ermr, Plac::Cas9, gRNA	3
pMTL82151	pBP1 ori, catP, ColE1, tra	43
pYW34-∆Cspa_c47560	Derivative of pYW34 for Cspa_c47560 deletion	This study
pYW34-sadh	Derivative of pYW34 for Pthl-sadh integration	44
pYW34-sadh-hydG	Derivative of pYW34 for Pthl-sadh-hydG integration	44
pYW34-∆Cspa_c06180	Derivative of pYW34 for Cspa_c06180 deletion	This study
pYW34-∆Cspa_c17310	Derivative of pYW34 for Cspa_c17310 deletion	This study
pYW34-∆Cspa_c20520	Derivative of pYW34 for Cspa_c20520 deletion	This study
pYW34-∆Cspa_c20890	Derivative of pYW34 for Cspa_c20890 deletion	This study
pYW34-∆Cspa_c50320	Derivative of pYW34 for Cspa_c50320 deletion	This study
pYW34-∆P1	Derivative of pYW34 for P1 phage deletion	This study
pYW34-∆P2	Derivative of pYW34 for P2 phage deletion	This study
pYW34-∆P3	Derivative of pYW34 for P3 phage deletion	This study
pYW34-∆P4	Derivative of pYW34 for P4 phage deletion	This study
pYW34-∆P5	Derivative of pYW34 for P5 phage deletion	This study
pYW34-∆NP1	Derivative of pYW34 for Cspa_c09880 deletion	This study
pYW34-∆NP2	Derivative of pYW34 for Cspa_c26510 deletion	This study
pYW34-∆NP3	Derivative of pYW34 for Cspa_c36800 deletion	This study
pYW34-∆NP4	Derivative of pYW34 for Cspa_c57380 deletion	This study
pMTL82151-Pcat	pJZ98-Pcat1, pMTL82151 derivative, containing Pcat for gene overexpression purpose	4
pMTL82151-Pthl	pMTL82151 derivative, containing Pthl for gene overexpression purpose	Lab stock
pMTL82151-Ppfl	pMTL82151 derivative, containing Ppfl for gene overexpression purpose	This study
pMTL82151-Pbld	pMTL82151 derivative, containing Pbld for gene overexpression purpose	This study
pMTL82151-Padh	pMTL82151 derivative, containing Padh for gene overexpression purpose	This study
pMTL82151-Pbdh	pMTL82151 derivative, containing Pbdh for gene overexpression purpose	This study
pMTL-Pcat-vaat	pMTL82151-Pcat derivative, with vaat inserted downstream of Pcat	This study
pMTL-Pcat-saat	pMTL82151-Pcat derivative, with saat inserted downstream of Pcat	This study
pMTL-Pthl-saat	pMTL82151-Pthl derivative, with saat inserted downstream of Pthl	This study
pMTL-Pcat-atf1	pMTL82151-Pcat derivative, with atf1 inserted downstream of Pcat	This study
pMTL-Pcat-eht1	pMTL82151-Pcat derivative, with eht1 inserted downstream of Pcat	This study
pMTL-Pcat-lipaseB	pMTL82151-Pcat derivative, with lipaseB inserted downstream of Pcat	This study
pMTL-Pcat-atf1’	pMTL82151-Pcat derivative, with atf1’ inserted downstream of Pcat	This study
pMTL-Pthl-atf1	pMTL82151-Pthl derivative, with atf1 inserted downstream of Pthl	This study
pMTL-Ppfl-atf1	pMTL82151-Ppfl derivative, with atf1 inserted downstream of Ppfl	This study
pMTL-Pbld-atf1	pMTL82151-Pbld derivative, with atf1 inserted downstream of Pbld	This study
pMTL-Padh-atf1	pMTL82151-Padh derivative, with atf1 inserted downstream of Padh	This study
pMTL-Pbdh-atf1	pMTL82151-Pbdh derivative, with atf1 inserted downstream of Pbdh	This study
pMTL-Padh-CC-Di-A	pMTL82151-Padh derivative, CC-Di-A inserted downstream of Padh	This study
pMTL-Padh-atf1-MinD	pMTL82151-Padh derivative, with atf1-MinD inserted downstream of Padh	This study
pMTL-Pcat-saat-MinD	pMTL82151-Pcat derivative, with saat-MinD inserted downstream of Pcat	This study
pMTL-Padh-A-atf1	pMTL82151-Padh derivative, with CC-Di-A-atf1 fragment inserted downstream of Padh	This study
pMTL-Padh-A-atf1-MinD	pMTL82151-Padh derivative, with CC-Di-A-atf1-MinD fragment inserted downstream of Padh	This study
pMTL-Padh-A-atf1-B-nifJ	pMTL-Padh-A-atf1 derivative, with CC-Di-B-nifJ fragment inserted downstream of the atf1 gene	This study
pMTL-Padh-A-atf1-B-nifJ-B-bdhA	pMTL-Padh-A-atf1-B-nifJ derivative, with CC-Di-B-bdhA fragment inserted downstream of the nifJ gene	This study
pTJ1-Pcat-B-pduA*	pTJ1-Pcat derivative with the insertion of CC-Di-B- pduA*	This study
pTJ1-Pcat-B-pduA*-A-nifJ	pTJ1-Pcat-B-pduA* derivative with the insertion of CC-Di-A-nifJ	This study
pTJ1-Pcat-B-pduA*-A-nifJ-A-bdhA	pTJ1-Pcat-B-pduA*-A-nifJ derivative with the insertion of CC-Di-A-bdhA	This study
pTJ1	pYL102E derivative, Ampr, Ermr	40
pTJ1-Pcat	pTJ1 derivative, with the insertion of Pcat promoter	This study
pTJ1-Pcat-vaat	pTJ1 derivative, with the insertion of Pcat-vaat	This study
pTJ1-Pcat-saat	pTJ1 derivative, with the insertion of Pcat-saat	This study
pTJ1-Pcat-atf1	pTJ1 derivative, with the insertion of Pcat-atf1	This study
pTJ1-Pcat-eht1	pTJ1 derivative, with the insertion of Pcat-eht1	This study
pTJ1-Pcat-lipaseB	pTJ1 derivative, with the insertion of Pcat-lipaseB	This study
pDL004	pETite* carrying atf1 from S. cerevisiae	45
pDL001	pETite* carrying saat from Fragaria ananassa	46
pDL006	pETite* carrying vaat from F. vesca	45
