# Supplementary material for: Renewable fatty acid ester production in Clostridium
Source: Nat Commun. 2021 Jul 16;12:4368. doi: 10.1038/s41467-021-24038-3 (PMC8285483; doi:10.1038/s41467-021-24038-3)
Supplement: Supplementary file 4 — Supplementary Dataset 3 [file 41467_2021_24038_MOESM4_ESM.xlsx]

## Sheet: Sheet1
Primers	Sequence (5' to 3')	Purpose
Cspa_c47560-UF	TGATATGACTAATAATTAGCGGCCGCTAGTATTTTCAGGAATTTCTCCAAT	pYW34-∆Cspa_c47560
Cspa_c47560-UR	TTGAAAGACATTAAGAGGGGCAACGATTAACTATGATAAATG
Cspa_c47560-DF	TTAATCGTTGCCCCTCTTAATGTCTTTCAAACTAAATACC
Cspa_c47560-DR	ACTAGTAACCATCACACTGTAAGATAACCTTTGAATTGTTACGC
Cspa_c47560-U	ATTGCTTGAATTTCGTCTTCAAAAC
Cspa_c47560-D	TAGATAACATGATATCCAAGGTCGC
Cspa_c47560-20nt	GCTCAGTCCTAGGTATAATGCTAGCTTTACTTCATCTTTTGAAGCGTTTTAGAGCTAGAAATAGCAAG
YW1139	GTCATAAACTTGCTCAACTGATATGATCTTCCATAACTTAAC	gRNA amplification
YW1142	ATATAGGTAATCGCTTTCATAAGGGCCCGATCGGTCTTGCCTTGCTCGTCG
Cspa_c06180-UF	TGATATGACTAATAATTAGCGGCCGCCCCCATTAGATACTAAAGAAACTCA	pYW34-∆Cspa_c06180
Cspa_c06180-UR	CTAAACTCTTTCAACAACTACGTCTCTCATGTTTGACCTC
Cspa_c06180-DF	ATGAGAGACGTAGTTGTTGAAAGAGTTTAGTATACAAGTT
Cspa_c06180-DR	ACTAGTAACCATCACACTGGGTTTGTAAAAGCAGTTTATTCATC
Cspa_c06180-U	GTTTTTGAGAGATTAGGTGGAAAGG
Cspa_c06180-D	TCCCTACTGCATAGATTCCTGCATT
Cspa_c06180-20nt	GCTCAGTCCTAGGTATAATGCTAGCTCAAAAGTAAATGTTAATGGGTTTTAGAGCTAGAAATAGCAAG
Cspa_c17310-UF	TGATATGACTAATAATTAGCGGCCGCCAGACAGTGGCCTTATCAATAGGAG	pYW34-∆Cspa_c17310
Cspa_c17310-UR	TTATAATCTTTCTACAACTACTTCTTTCATTTATGCTCCT
Cspa_c17310-DF	ATGAAAGAAGTAGTTGTAGAAAGATTATAATAATAGATAA
Cspa_c17310-DR	ACTAGTAACCATCACACTGCCTCTTTTTTCTTTTTCATTGCTTC
Cspa_c17310-U	TCAGGGACAGCAGTTCATGTAGTAA
Cspa_c17310-D	TTATGGTAAAGCCTAATACAAACCC
Cspa_c17310-20nt	GCTCAGTCCTAGGTATAATGCTAGCAAGAAAGTTAATGTAAGTGGGTTTTAGAGCTAGAAATAGCAAG
Cspa_c20520-UF	TGATATGACTAATAATTAGCGGCCGCAAGACATTAAAGATTCTGCAACAGC	pYW34-∆Cspa_c20520
Cspa_c20520-UR	TTATTCTCTTTCAACTACTACATCTTTCATTTTTTATTCCTC
Cspa_c20520-DF	ATGAAAGATGTAGTAGTTGAAAGAGAATAATTGAATTTAA
Cspa_c20520-DR	ACTAGTAACCATCACACTGATGCAAGATACACAAGCTATAGGAT
Cspa_c20520-U	TTTTATGTCATAGCAATTGAGGGAA
Cspa_c20520-D	TTGTTCTTTATATTTTTCATTGGGC
Cspa_c20520-20nt	GCTCAGTCCTAGGTATAATGCTAGCCTTGCAACCTTGTGTATTGGGTTTTAGAGCTAGAAATAGCAAG
Cspa_c20890-UF	TGATATGACTAATAATTAGCGGCCGCAATAACTGATGTAGCCAGTGCAACT	pYW34-∆Cspa_c20890
Cspa_c20890-UR	TCAATTGCATCTTTCTACTACTTCTTTCATTTTTAACTCC
Cspa_c20890-DF	ATGAAAGAAGTAGTAGAAAGATGCAATTGATAGAGGAATG
Cspa_c20890-DR	ACTAGTAACCATCACACTGAATTTTCTTACCGCTACAAAGATCA
Cspa_c20890-U	AATATTTGCTGAACTTGATGACGTA
Cspa_c20890-D	ACCATTTAATACATAATGGTCACCT
Cspa_c20890-20nt	GCTCAGTCCTAGGTATAATGCTAGCTGTTAAATGATGCAAGATGGGTTTTAGAGCTAGAAATAGCAAG
Cspa_c50320-UF	TGATATGACTAATAATTAGCGGCCGCTGACAATAATGTGTTTAAATTTCCT	pYW34-∆Cspa_c50320
Cspa_c50320-UR	GTGGAAAGTGTATATATTAAAAGGAGCTAAGGATGAACTAT
Cspa_c50320-DF	TTAGCTCCTTTTAATATATACACTTTCCACTTATAAAACT
Cspa_c50320-DR	ACTAGTAACCATCACACTGCTATTTTAGGATATGTTGATAATGC
Cspa_c50320-U	TTTCATTGATTTTATCCATCTTCTT
Cspa_c50320-D	TTAATCCTATTTATTCAGATGAAGA
Cspa_c50320-20nt	GCTCAGTCCTAGGTATAATGCTAGCAACTGTGCTACTTGAAAATAGTTTTAGAGCTAGAAATAGCAAG
P1-UF	TGATATGACTAATAATTAGCATCAACCAGGGAATTTATAAGAAGC	pYW34-∆P1
P1-UR	AGCTGCTAATTTAGTATCAGTCTTCATTTAATGGAATTTACATTAA
P1-DF	TAAATGAAGACTGATACTAAATTAGCAGCTGAAAATGAAAGT
P1-DR	ACTAGTAACCATCACACTGGCCCAAAATTCCTTTAACTTGCTCGTA
P1-U	TATTAGTGCAAAATGGCTTTATGAC
P1-D	GCATCTGAATCCATTATTTTAGTTT
P1-20nt	GCTCAGTCCTAGGTATAATGCTAGCGATCATATATTGCTAAACATGTTTTAGAGCTAGAAATAGCAAG
P2-UF	TGATATGACTAATAATTAGCGAAGAGAAAGAAAGCAAATATTACC	pYW34-∆P2
P2-UR	ATAGCTCCTATCTTTGTGTTAAAAATGTGTTAATAATAAA
P2-DF	TTAACACATTTTTAACACAAAGATAGGAGCTATATATGAAA
P2-DR	ACTAGTAACCATCACACTGGCTTTAACTTCGATCCTCTTAGCACCT
P2-U	CCAAGTGAAAAAATTGAATTTGATA
P2-D	AATTTTTATTAAGACCCTGCCGCTA
P2-20nt	GCTCAGTCCTAGGTATAATGCTAGCGGAGCTGCAACAACTATAAAGTTTTAGAGCTAGAAATAGCAAG
P3-UF	TGATATGACTAATAATTAGCGCTTAATATTGTCTATTGATACCGA	pYW34-∆P3
P3-UR	GAATAAAAGATGATTAGATATGCTCGAATTTGATTATTATAA
P3-DF	AATTCGAGCATATCTAATCATCTTTTATTCTATACACATTA
P3-DR	ACTAGTAACCATCACACTGGCTTATAAATCTTTATGGGGCAAGAGG
P3-U	TTTTCCAAATAATTTGCTTAATCCT
P3-D	CAAGACAACTAATTATCGAAAAACA
P3-20nt	GCTCAGTCCTAGGTATAATGCTAGCTCACCTCCATATTTTCTTCTGTTTTAGAGCTAGAAATAGCAAG
P4-UF	TGATATGACTAATAATTAGCCAGAGCTTTGTGTAATTGATGTAAC	pYW34-∆P4
P4-UR	TATATTATCAAGCAAATAACCCGTAAGTAACAATTAAGCT
P4-DF	TTACTTACGGGTTATTTGCTTGATAATATATTTAAATATA
P4-DR	ACTAGTAACCATCACACTGGCCTAATGAAGCCAATATGGAGAAACT
P4-U	ATGCAACATACCGGAAAAGGTAAAC
P4-D	AATAGATAGGTTGCAAAAGGAAATG
P4-20nt	GCTCAGTCCTAGGTATAATGCTAGCTCTCTTAAATCACTCATTATGTTTTAGAGCTAGAAATAGCAAG
P5-UF	TGATATGACTAATAATTAGCATTTGTATGAAGGTAGCGGTTGAGG	pYW34-∆P5
P5-UR	TAAGATAGTTTAGTTTCCTTTACAAATTAATGTATTTTTTAA
P5-DF	TTAATTTGTAAAGGAAACTAAACTATCTTAGAAGACAGAC
P5-DR	ACTAGTAACCATCACACTGGCCTTAGGAATGATATTCGAAAAAGCA
P5-U	TCTTTCCTTATAAAGAGTATCGTTTCTAA
P5-D	CAATTAAAGTATGAACAAAAGCATGG
P5-20nt	GCTCAGTCCTAGGTATAATGCTAGCTTCAAAATTACAAGCTTCATGTTTTAGAGCTAGAAATAGCAAG
Cspa_c09880-UF	TGATATGACTAATAATTAGCAATTTCAAGCATAATGGTTATTTCA	pYW34-∆NP1
Cspa_c09880-UR	ATGAAAGCAGCTATTAAAGGCGCTCTTTAATGTAGCGCCC
Cspa_c09880-DF	TTAAAGAGCGCCTTTAATAGCTGCTTTCATAGTATACCTCC
Cspa_c09880-DR	ACTAGTAACCATCACACTGGCTCTTAATCAGTCTTCATTTAATGGA
Cspa_c09880-U	GGAGATGCTTTTTATGATAAAGAAA
Cspa_c09880-D	ATATCATTAATACTGATAATGGCGG
Cspa_c09880-20nt	GCTCAGTCCTAGGTATAATGCTAGCCATTAACCAGTCTTGGTGCAGTTTTAGAGCTAGAAATAGCAAG
Cspa_c26510-UF	TGATATGACTAATAATTAGCGAAAGCCTCAGGATGGAAAGATAGT	pYW34-∆NP2
Cspa_c26510-UR	ATGGCAAATAAAACTTTAAAAATGTGTTAATAATAAAAATAGC
Cspa_c26510-DF	TTAACACATTTTTAAAGTTTTATTTGCCATAAAATCATCC
Cspa_c26510-DR	ACTAGTAACCATCACACTGGCAGAAAACAGAAAGGATTAACTCAAC
Cspa_c26510-U	GCTGTGCTGGTATCTAAAATAAAGG
Cspa_c26510-D	AGGTGAAATTATTGTGTTAGGTGA
Cspa_c26510-20nt	GCTCAGTCCTAGGTATAATGCTAGCGGAATAGTTACTTTTAAGCAGTTTTAGAGCTAGAAATAGCAAG
Cspa_c36800-UF	TGATATGACTAATAATTAGCAGCTGACAAATTAAAAGTTAGTGAA	pYW34-∆NP3
Cspa_c36800-UR	CTAATTTAGCAACGCAGTCTTTACAGCCATAAGTAAAACC
Cspa_c36800-DF	ATGGCTGTAAAGACTGCGTTGCTAAATTAGAAATATAAAC
Cspa_c36800-DR	ACTAGTAACCATCACACTGGCGGAATGTTTATACCAGTCCTATTCA
Cspa_c36800-U	AGAAAAATACAGAAATGATCTTCAA
Cspa_c36800-D	GGTACTTAATTTCTCTTTGGTTTC
Cspa_c36800-20nt	GCTCAGTCCTAGGTATAATGCTAGCTGATATAGATTATGATAATAGTTTTAGAGCTAGAAATAGCAAG
Cspa_c57380-UF	TGATATGACTAATAATTAGCAATTTCTGAACATTTTAAAGGAAGA	pYW34-∆NP4
Cspa_c57380-UR	TTTAAATATATTATCCTTATAACTTGCCATAAATACCACC
Cspa_c57380-DF	ATGGCAAGTTATAAGGATAATATATTTAAATATAAACCTC
Cspa_c57380-DR	ACTAGTAACCATCACACTGGCCTAAGGAAGAAAACAAAATAGCCAA
Cspa_c57380-U	TACATAAATTCTTTCCAGAAGGGAT
Cspa_c57380-D	GCCCAATTAAAAAGTGGAGTAGAAG
Cspa_c57380-20nt	GCTCAGTCCTAGGTATAATGCTAGCATATTTAAATGTTACCCACCGTTTTAGAGCTAGAAATAGCAAG
pMTL-KZR	AGATCTCCATGGACGCGTGACGTCG
Pbld-F	TCCATATGACCATGATTACGTTAAATAAATTTCCTTAAAAAACAATAT	pMTL82151-Pbld
Pbld-R	ATCCCCGGGTACCGAGCTCGAATTCGACTAATCCTCCTTATGATTTAAAA
Pbdh-F	TCCATATGACCATGATTACGGTTAAGCCACTACCAGGATCAATCA	pMTL82151-Pbdh
Pbdh-R	ATCCCCGGGTACCGAGCTCGAATTCTTCTTTTCCTCCTCTTACACACGCA
Padh-F	TCCATATGACCATGATTACGACAGGAGATAGCAAATACAGAGCTA	pMTL82151-Padh
Padh-R	ATCCCCGGGTACCGAGCTCGAATTCAATTTTAATAACCCTCCTCAAAATA
Ppfl-F	TCCATATGACCATGATTACGTTAGATCCTAAAAAATATGGCGTTA	pMTL82151-Ppfl
Ppfl-R	ATCCCCGGGTACCGAGCTCGAATTCAAATTAACCACCTCCCAAATTGAAA
vaat-F	ATATAATTTATGAAAGGGTGGTTTTTATGGAGAAAATTGAGGTCAGT	pMTL-Pcat-vaat
vaat-R	CGACTCTAGAGGATCCCCGGGTACCGAATTCTCAATATCTTGAAATTAGCGTC
saat-F	ATATAATTTATGAAAGGGTGGTTTTTATGGAGAAAATTGAGGTCAGT	pMTL-Pcat-saat
saat-R	CGACTCTAGAGGATCCCCGGGTACCGAATTCTTAAATTAAGGTCTTTGGAGATGC
atf1-F	ATATAATTTATGAAAGGGTGGTTTTTATGAATGAAATCGATGAGAAAAATCA	pMTL-Pcat-atf1
atf1-R	CGACTCTAGAGGATCCCCGGGTACCGAATTCCTAAGGGCCTAAAAGGAGAGCTTTGT
eht1-F	ATATAATTTATGAAAGGGTGGTTTTTATGTCAGAAGTATCTAAGTGG	pMTL-Pcat-eht1
eht1-R	CGACTCTAGAGGATCCCCGGGTACCGAATTCTTATACAACCAACTCGTCAAAC
lipaseB-F	ATATAATTTATGAAAGGGTGGTTTTTATGAGAAAAGTATTTTTAAGATC	pMTL-Pcat-lipaseB
lipaseB-R	CGACTCTAGAGGATCCCCGGGTACCGAATTCCTAAGGAGTAACAATTCCTGAG
atf1’-F	ATATAATTTATGAAAGGGTGGTTTTTATGAACGAGATCGACGAGAAAAACC	pMTL-Pcat-atf1
atf1’-R	CGACTCTAGAGGATCCCCGGGTACCGAATTCTTACGGGCCTAACAGCAGCGC
atf1-thl-F	ATATAATTTATGAAAGGGTGGTTTTTATGAATGAAATCGATGAGAAAAATCA	pMTL-Pthl-atf1
atf1-thl-R	CGACTCTAGAGGATCCCCGGGTACCGAATTCCTAAGGGCCTAAAAGGAGAGCTTTGT
atf1-bld-F	AATCATAAGGAGGATTAGTCATGAATGAAATCGATGAGAAAAATCA	pMTL82151-Pbld-atf1
atf1-bdh-F	GTGTAAGAGGAGGAAAAGAAATGAATGAAATCGATGAGAAAAATCA	pMTL82151-Pbdh-atf1
atf1-adh-F	TGAGGAGGGTTATTAAAATTATGAATGAAATCGATGAGAAAAATCA	pMTL82151-Padh-atf1
atf1-pfl-F	ATTTGGGAGGTGGTTAATTTATGAATGAAATCGATGAGAAAAATCA	pMTL82151-Ppfl-atf1
atf1-promoter-R	ATCCCCGGGTACCGAGCTCGAATTCCTAAGGGCCTAAAAGGAGAGCTTTGT
atf1-MinD-R1	AGCCATCATCCCTTTGTTTTGTTCCTCCAAGACTTGCAACGGCGATCCCGAACCACTAGTAGGGCCTAAAAGGAGAGCTT	Adding MinD-tag to atf1 3’ end
atf1-MinD-R2	GATCCCCGGGTACCGAGCTCTTAGGAACGTACACCGAAAAATGATTTGATTTT
saat-MinD-R1	GCCATCATCCCTTTGTTTTGTTCCTCCAAGACTTGCAACGGCGATCCCGAACCACTAGTAATTAAGGTCTTTGGAGATGC	Adding MinD-tag to saat 3’ end
saat-MinD-R2	CTAGAGGATCCCCGGGTACCGAGCTCTTAGGAACGTACACCGAAAAATGATTTGATTTTAGCCATCATCCCTTTGTTTTG
adh-A-F	TGAGGAGGGTTATTAAAATTATGGGTAGCGAAATTGCCGCGCTGG	CC-Di-A amplification
adh-A-R	ATTTTTCTCATCGATTTCATTCATATGGCTGCCGCGCGGCACCA
B-nifJ-F1	ACTGAAAAAGAAAAACGCTGCGCTGAAACAGAAAATTGCCGCGCTGAAACAGATGAGAAAAATGAAAACTATGGATG	CC-Di-B-nifJ
B-nifJ-F2	TTTAGGCCCTTAGGAGCTCGAAAGAGGGGTCAACGCGATGGGTAGCAAAATCGCCGCACTGAAAAAGAAAAACGCTGCG	amplification
B-nifJ-R	TCGACTCTAGAGGATCCCCGGGTACCCTATTGTTGATTAGCTAACTTCTTG
B-bdhA-F1	ACTGAAAAAGAAAAACGCTGCGCTGAAACAGAAAATTGCCGCGCTGAAACAGATGATGAGATTTACATTACCAAGAG	CC-Di-B-bdhA
B-bdhA-F2	GTTAGCTAATCAACAATAGGAGGAGGGTTATTAAAATTATGGGTAGCAAAATCGCCGCACTGAAAAAGAAAAACGCTGCG	amplification
B-bdhA-R	TCGACTCTAGAGGATCCCCGGGTACCTTAAAAATCAACCTTATTTCCATAA
pMTL-TJ1-F	TTGTAAAACGACGGCCAGTGGTAGACTTTAAGGATGGAACCTTTG	Amplification of fragments from pMTL82151-based plasmids
pMTL-TJ1-R	TTCTAACGCGTCACCTAAAGAGATCTCCATGGACGCGTGACGTCG
