# Supplementary material for: Renewable fatty acid ester production in Clostridium
Source: Nat Commun. 2021 Jul 16;12:4368. doi: 10.1038/s41467-021-24038-3 (PMC8285483; doi:10.1038/s41467-021-24038-3)
Supplement: Supplementary file 7 — Source Data [file 41467_2021_24038_MOESM7_ESM.xlsx]

## Sheet: Fig. 2b
Ester prodcution (g/L)
N1-4-C
	EA	EB	BA	BB		EA	EB	BA	BB		EA	EB	BA	BB
Empty plasmid	< 0.01#	0	0.2	0.02		< 0.01	0	0.37	0.01		< 0.01	0	0.22	0.01
Vaat	< 0.01	0	0.01	0.01		< 0.01	0	0.01	0.01		< 0.01	0	0.01	0.01
Saat	< 0.01	< 0.01	0.39	0.09		< 0.01	< 0.01	0.41	0.09		< 0.01	< 0.01	0.41	0.09
Atf1	< 0.01	0	4.99	0.01		< 0.01	0	5.93	0.01		< 0.01	0	5.66	0.01
Eht1	< 0.01	< 0.01	0.13	0.03		< 0.01	< 0.01	0.15	0.01		< 0.01	< 0.01	0.15	0.03
LipaseB	< 0.01	0	0.03	0.03		< 0.01	0	0.03	0.01		< 0.01	0	0.01	0.03
8052
	EA	EB	BA	BB		EA	EB	BA	BB		EA	EB	BA	BB
Empty plasmid	< 0.01	0	0	0		< 0.01	0	0	< 0.01		< 0.01	0	0	< 0.01
Vaat	< 0.01	0	0.05	0.09		< 0.01	0	0.05	0.09		< 0.01	0	0.05	0.09
Saat	< 0.01	0	0	< 0.01		< 0.01	0	0	< 0.01		< 0.01	0	0	< 0.01
Atf1	< 0.01	0	0.09	< 0.01		< 0.01	0	0.16	< 0.01		< 0.01	0	0.12	< 0.01
Eht1	< 0.01	0	0	< 0.01		< 0.01	0	0	< 0.01		< 0.01	0	0	< 0.01
LipaseB	< 0.01	0	0	< 0.01		< 0.01	0	0	< 0.01		< 0.01	0	0	< 0.01
SD-1
	EA	EB	BA	BB		EA	EB	BA	BB		EA	EB	BA	BB
Empty plasmid	< 0.01	0	0.01	0		< 0.01	0	0.01	0		< 0.01	0	0.01	0
Vaat	< 0.01	0	< 0.01	0		< 0.01	0	< 0.01	0		< 0.01	0	< 0.01	0
Saat	< 0.01	0	< 0.01	< 0.01		< 0.01	0	< 0.01	< 0.01		< 0.01	0	< 0.01	< 0.01
Atf1	< 0.01	0	0.6	< 0.01		< 0.01	0	0.82	< 0.01		< 0.01	0	0.64	< 0.01
Eht1	< 0.01	0.02	0	0.28		< 0.01	0.02	0	0.3		< 0.01	0.02	0	0.29
LipaseB	< 0.01	0	0.02	0		< 0.01	0	0.02	0		< 0.01	0	0.02	0
∆cat1::adhE1 ##
	EA	EB	BA	BB
Empty plasmid	< 0.01	0	0.06	0.03
Vaat	0.04	< 0.01	1.95	0.22
Saat	0.05	< 0.01	2.03	0.23
Atf1	< 0.01	0	2	0.03
Eht1	0.05	< 0.01	1.51	0.26
LipaseB	0.28	0	1.13	0.15
∆cat1::adhE2
	EA	EB	BA	BB
pMTL82151	< 0.01	0	0	0.03
Vaat	< 0.01	0	0.08	0.27
Saat	< 0.01	0	0.09	0.18
Atf1	< 0.01	0	0.32	0.07
Eht1	< 0.01	0	0.03	0.13
LipaseB	< 0.01	0	0.06	0.13
#The peaks were too small to obtain the accurate values although peaks along with the correct MS spectrum could be observed; All concentrations less than 0.01 g/L were noted as < 0.01.
## Fermentations with ∆cat1::adhE1 and ∆cat1::adhE2 were carried out in bioreactors, with one fermentation was performed for each strain.

## Sheet: Fig. 3b
	BA (g/L)
Strains	#1	#2	#3	AVE	SD
FJ-101	6.65	8.49	8.34	7.82667	1.02178
FJ-201	9.56	10.29	10.55	10.1333	0.513258
FJ-301	12.62	13.13	12.81	12.8533	0.257747
FJ-401	10.5	10.77	11.25	10.84	0.379868
FJ-501	10.07	9.58	9.73	9.79333	0.251064

## Sheet: Fig. 3d
	BA (g/L)
Strains	#1	#2	#3	AVE	SD
FJ-301	12.14	12.56	12.41	12.37	0.212838
FJ-302	1.12	0.98	1.08	1.06	0.072111
FJ-303	11.39	8.68	9.57	9.88	1.38134
FJ-304	13.8	13.56	13.74	13.7	0.1249
FJ-305	0.64	0.72	1.51	0.956667	0.480867

## Sheet: Fig. 4e
	BA (g/L)
Strains	#1	#2	#3	AVE	SD
FJ-304	13.8	13.56	13.74	13.7	0.1249
FJ-306	1.39	2.83	3.5	2.57333	1.07816
FJ-307	4.81	2.94	3.89	3.88	0.93504
FJ-308	18.31	15.35	15.41	16.3567	1.6919
FJ-309	0.04	0.05	0.09	0.06	0.0264575
FJ-310	0.03	0.04	0.02	0.03	0.01
FJ-311	2.16	4.9	2.26	3.10667	1.55388
FJ-312	2.17	3.41	4.91	3.49667	1.37205
FJ-313	3.82	3.13	3.41	3.45333	0.347035

## Sheet: Fig. 5b
ΔP1234
Initial OD600	0.16	0.16	0.16	0.16	0.16	0.16
Mitomycin C (µg/L)	2	2	2	4	4	4
Time (h)
0	0.18	0.23	0.23	0.21	0.21	0.23
0.5	0.24	0.26	0.29	0.24	0.26	0.24
1	0.24	0.31	0.32	0.29	0.29	0.3
1.5	0.26	0.3	0.36	0.3	0.27	0.29
2	0.08	0.12	0.09	0.15	0.14	0.14
2.5	0.02	0.03	0.03	0.07	0.07	0.07
3	0.03	0.02	0.02	0.07	0.05	0.06
Initial OD600	0.23	0.23	0.23	0.23	0.23	0.23
Mitomycin C (µg/L)	2	2	2	4	4	4
Time (h)
0	0.33	0.35	0.33	0.31	0.33	0.32
0.5	0.37	0.39	0.37	0.35	0.34	0.36
1	0.46	0.43	0.42	0.38	0.4	0.39
1.5	0.39	0.4	0.38	0.4	0.42	0.42
2	0.14	0.13	0.11	0.2	0.22	0.22
2.5	0.05	0.06	0.05	0.12	0.12	0.11
3	0.04	0.04	0.05	0.09	0.08	0.09
Initial OD600	0.34	0.34	0.34	0.34	0.34	0.34
Mitomycin C (µg/L)	2	2	2	4	4	4
Time (h)
0	0.48	0.5	0.49	0.49	0.46	0.46
0.5	0.56	0.58	0.56	0.46	0.52	0.5
1	0.74	0.79	0.46	0.61	0.63	0.59
1.5	0.66	0.74	0.62	0.69	0.63	0.59
2	0.61	0.72	0.59	0.74	0.58	0.5
2.5	0.77	0.89	0.67	0.86	0.71	0.57
3	0.88	0.98	0.85	1.05	0.82	0.63

## Sheet: Fig. 5d
ΔP12345
Initial OD600	0.14	0.14	0.14	0.14	0.14	0.14
Mitomycin C (µg/L)	2	2	2	4	4	4
Time (h)
0	0.19	0.2	0.21	0.22	0.19	0.19
0.5	0.24	0.26	0.27	0.25	0.23	0.23
1	0.33	0.35	0.36	0.3	0.26	0.28
1.5	0.47	0.52	0.5	0.37	0.33	0.33
2	0.57	0.62	0.62	0.38	0.36	0.38
2.5	0.73	0.8	0.8	0.45	0.42	0.43
3	0.96	1.08	1.16	0.45	0.42	0.45
Initial OD600	0.27	0.27	0.27	0.27	0.27	0.27
Mitomycin C (µg/L)	2	2	2	4	4	4
Time (h)
0	0.41	0.48	0.47	0.42	0.39	0.38
0.5	0.49	0.55	0.57	0.44	0.44	0.42
1	0.66	0.8	0.73	0.55	0.56	0.5
1.5	0.9	1.08	1.02	0.64	0.66	0.56
2	1.12	1.38	1.08	0.72	0.74	0.58
2.5	1.32	1.72	1.28	0.8	0.84	0.64
3	1.72	2.24	1.6	0.92	0.96	0.64
Initial OD600	0.37	0.37	0.37	0.37	0.37	0.37
Mitomycin C (µg/L)	2	2	2	4	4	4
Time (h)
0	0.54	0.51	0.58	0.56	0.49	0.53
0.5	0.7	0.71	0.72	0.64	0.59	0.58
1	0.9	0.91	1.02	0.84	0.74	0.76
1.5	1.22	1.2	1.38	1	0.96	0.9
2	1.42	1.44	1.62	1.14	1.14	1
2.5	1.72	1.8	2	1.4	1.4	1.16
3	2.12	2.32	2.64	1.6	1.76	1.56

## Sheet: Fig. 5f, g
N1-4-C
	0h	24h	48h	72h	96h	120h		0h	24h	48h	72h	96h	120h		0h	24h	48h	72h	96h	120h
Butanol	0	2.42	12.54	15.94	15.79	15.6		0	2.38	9.55	15.96	15.67	15.88		0	2.41	11.08	15.97	15.78	15.79
OD600	0.07	3.9	12.8	14.8	11.9	11.8		0.07	4.3	14.7	15.9	13.4	13		0.07	3.8	14.8	15.9	13.3	13
ΔP1
	0h	24h	48h	72h	96h	120h		0h	24h	48h	72h	96h	120h		0h	24h	48h	72h	96h	120h
Butanol	0	1.8	5.75	15.69	15.18	14.94		0	1.74	5.4	15.64	13.94	13.74		0	1.81	5.81	15.69	14.56	14.67
OD600	0.07	3.8	6.2	17.4	12.2	10		0.07	3.7	5.7	14.7	10.8	10.2		0.07	3.8	6.2	12.9	10.3	10.1
ΔP2
	0h	24h	48h	72h	96h	120h		0h	24h	48h	72h	96h	120h		0h	24h	48h	72h	96h	120h
Butanol	0	2.6	8.57	16.11	16.36	16.04		0	1.34	5.43	15.63	16.01	15.86		0	2.13	8.2	15.9	16.3	16.01
OD600	0.07	4.3	12.6	15.4	12.8	12.1		0.07	3.8	7.2	13.1	14.6	12.5		0.07	3.9	8.4	15	14.8	12.6
ΔP3
	0h	24h	48h	72h	96h	120h		0h	24h	48h	72h	96h	120h		0h	24h	48h	72h	96h	120h
Butanol	0	2.47	12.02	16.38	16.5	16.13		0	2.61	6.99	14.98	15	14.72		0	2.51	7.95	16.17	16.2	15.93
OD600	0.07	4.3	9.3	16.8	15.4	13.5		0.07	3.9	7.8	14.6	11.5	10.6		0.07	4.4	9.3	14.6	11.8	11
ΔP4
	0h	24h	48h	72h	96h	120h		0h	24h	48h	72h	96h	120h		0h	24h	48h	72h	96h	120h
Butanol	0	2.92	14.77	16.64	16.57	16.38		0	2.93	15.65	16.45	16.95	16.91		0	2.92	15.24	16.62	16.88	16.82
OD600	0.07	4.1	17.7	16.6	13.2	13.9		0.07	4.6	17.9	17.5	14.9	15.1		0.07	4.6	18	17.6	14.8	15.1
∆P1234
	0h	24h	48h	72h	96h	120h		0h	24h	48h	72h	96h	120h		0h	24h	48h	72h	96h	120h
Butanol	0	3.13	15.51	17.02	16.99	16.44		0	2.93	15.45	17.11	17.02	16.75		0	2.92	14.8	17.1	17.02	16.66
OD600	0.07	4.3	17	18.5	15.2	12.9		0.07	4.3	18	16.5	14.5	11.7		0.07	4.2	17.9	16.4	14.4	12.9

## Sheet: Fig. 5h, i
ΔP1234								ΔP12345
	0h	24h	48h	72h	96h	120h			0h	24h	48h	72h	96h	120h
Butanol	0	3.82	16.19	17.51	17.79	16.34		Butanol	0	2.13	14.48	16.56	16.77	15.26
OD600	0.09	4.6	16.8	13	9.8	10.3		OD600	0.08	3.8	18.4	12	10.1	8.7
Butanol	0	4.34	15.55	17.45	16.39	16.53		Butanol	0	1.97	14.7	17.53	16.85	16.43
OD600	0.09	5.6	17.4	13.6	10.2	10.1		OD600	0.08	3.7	17.6	12.5	11.7	11
Butanol	0	4.23	16.23	17.46	16.98	16.36		Butanol	0	2.1	14.73	17.39	16.76	15.69
OD600	0.09	5.2	17	12.8	10.4	10		OD600	0.08	3.7	17.9	12.8	11	9.7

## Sheet: Fig. 6a
Ester prodcution (g/L)
Strain	BA	BA	BA	AVE	SD		BB	BB	BB	AVE	SD
FJ-1201	21.95	18.5	20.45	20.3	1.72988		1.02	0.83	0.95	0.933333	0.0960902
FJ-1301	20.64	19.09	19.9	19.8767	0.775263		0.85	0.79	0.82	0.82	0.03
FJ-1201 (H)	18.11	17.75	17.66	17.84	0.238118		0.13	0.13	0.14	0.133333	0.0057735

## Sheet: Fig. 6b
Bioreactor	Glucose as the substrate
FJ-1201		0h	24h	48h	72h	96h	120h
	Glucose	83.82	60.31	32.95	25.19	21.67	19.97
	Ethanol	0.01	0.15	0.49	0.56	0.56	0.71
	Butanol	0	2.49	3.62	3.15	3.41	3.93
	BA	0	5.8	16.08	17.99	17.73	14.56
	BB	0	0.21	0.24	0.28	0.26	0.19

[truncated: 24 more sheets: Fig. 6c, Fig. 6d, Fig. 6e, Fig. 6f, Fig. 7b, Fig. 7c, Fig. 7d, Supp Table 1, Supp Table 2, Supp Table 7, Supp Fig. 1, Supp Fig. 2, Supp Fig. 3, Supp Fig. 4, Supp Fig. 5, Supp Fig. 6, Supp Fig. 7, Supp Fig. 8, Supp Fig. 9, Supp Fig. 10 …]
